# Supplementary material for: A Narrative Inquiry into the Practices of Healthcare Workers’ Wellness Program: The SEED Experience in New South Wales, Australia
Source: Int J Environ Res Public Health. 2022 Oct 13;19(20):13204. doi: 10.3390/ijerph192013204 (PMC9603759; doi:10.3390/ijerph192013204)
Supplement: Supplementary file 1 [file ijerph-19-13204-s001.zip]

Archive with 1 entries (1 files):
- ijerph-1889354-supplementary.pdf
